# Supplementary material for: Merkel Cell Polyomavirus in the Context of Oral Squamous Cell Carcinoma and Oral Potentially Malignant Disorders
Source: Biomedicines. 2024 Mar 22;12(4):709. doi: 10.3390/biomedicines12040709 (PMC11047982; doi:10.3390/biomedicines12040709)
Supplement: Supplementary file 1 [file biomedicines-12-00709-s001.zip]

Archive with 1 entries (1 files):
- biomedicines-2914493-supplementary.pdf
